# Supplementary material for: The Reduced Immunogenicity of Zoster Vaccines in CMV-Seropositive Older Adults Correlates with T Cell Imprinting
Source: Vaccines (Basel). 2025 Mar 22;13(4):340. doi: 10.3390/vaccines13040340 (PMC12031329; doi:10.3390/vaccines13040340)
Supplement: Supplementary file 1 [file vaccines-13-00340-s001.zip]

Archive with 1 entries (1 files):
- vaccines-3469300-supplementary.pdf
